# Supplementary material for: Conservation and Remodeling of Alternative Splicing Landscapes in the Evolution of Panax
Source: Plants (Basel). 2025 Oct 29;14(21):3301. doi: 10.3390/plants14213301 (PMC12609446; doi:10.3390/plants14213301)
Supplement: Supplementary file 1 [file plants-14-03301-s001.zip]

Archive with 2 entries (2 files):
- Supplement Tables.xls
- Supporting Information.pdf
