# Supplementary material for: Conservation and Remodeling of Alternative Splicing Landscapes in the Evolution of Panax
Source: Plants (Basel). 2025 Oct 29;14(21):3301. doi: 10.3390/plants14213301 (PMC12609446; doi:10.3390/plants14213301)
Supplement: Supplementary file 1 [file plants-14-03301-s001.zip › Supplement Tables.xls]

## Sheet: Table S1
Table S1. The number of AS events in the leaf of six species
sample	ES	IR	A5	A3	Total
P. ginseng	3314	15702	3853	6556	29425
P. quinquefolius	2841	13685	3257	5665	25448
P. japonicus	2216	8451	2376	4322	17365
P. notoginseng	1918	7479	1906	3475	14778
P. stipuleanatus	1975	8501	2326	4265	17067
D. carota	304	5428	661	1358	7751

## Sheet: Table S2
Table S2. The number of AS events in the root of six species
sample	ES	IR	A5	A3	Total
P. ginseng	3254	15294	3768	6477	28793
P. quinquefolius	2770	13320	3181	5594	24865
P. japonicus	2054	8788	2272	4306	17420
P. notoginseng	1757	7166	1837	3336	14096
P. stipuleanatus	1922	8291	2270	4142	16625
D. carota	245	3791	500	1119	5655

## Sheet: Table S3
Table S3. The gene number of AS events in the leaf of six species
sample	ES	IR	A5	A3	Total
P. ginseng	2667	8223	3189	5195	19274
P. quinquefolius	2266	6926	2677	4365	16234
P. japonicus	1861	5124	2008	3534	12527
P. notoginseng	1489	4133	1566	2712	9900
P. stipuleanatus	1512	4585	1858	3179	11134
D. carota	276	3757	609	1196	5838

## Sheet: Table S4
Table S4. The gene number of AS events in the root of six species
sample	ES	IR	A5	A3	Total
P. ginseng	2631	7897	3113	5137	18778
P. quinquefolius	2187	6620	2608	4324	15739
P. japonicus	1738	5277	1922	3505	12442
P. notoginseng	1354	3953	1507	2604	9418
P. stipuleanatus	1475	4452	1820	3102	10849
D. carota	223	2709	474	1003	4409

## Sheet: Table S5
Table. S5 Number of ASEs (Alternative Splicing Event) of each ASG (Alternative Splicing Gene) in the leaf of six species
AS event type	AS event count	P. ginseng ASG	P. quinquefolius ASG	P. japonicus ASG	P. notoginseng ASG	P. stipuleanatus ASG	D. carota ASG
A3	1	4235	3505	2972	2204	2513	1066
A3	2	691	574	413	342	435	107
A3	3	185	201	105	115	153	18
A3	4	51	45	24	33	36	3
A3	5	24	22	10	7	18	1
A3	>5	9	18	10	11	24	1
A5	1	2731	2268	1750	1336	1534	570
A5	2	329	287	186	156	235	27
A5	3	87	97	50	54	62	11
A5	4	24	15	11	12	14	1
A5	5	8	5	7	3	3	0
A5	>5	10	5	4	5	10	0
ES	1	2206	1828	1579	1177	1202	254
ES	2	342	336	231	228	220	18
ES	3	78	76	36	59	58	3
ES	4	30	20	12	21	15	0
ES	5	5	4	1	2	10	1
ES	>5	6	2	2	2	7	0
IR	1	5187	4170	3497	2580	2802	2698
IR	2	1499	1298	920	839	935	717
IR	3	552	552	303	277	376	191
IR	4	360	343	189	183	191	96
IR	5	228	205	83	107	94	31
IR	>5	397	358	132	147	187	24

## Sheet: Table S6
Table. S6 Number of ASEs (Alternative Splicing Event) of each ASG (Alternative Splicing Gene) in the root of six species
AS event type	AS event count	P. ginseng ASG	P. quinquefolius ASG	P. japonicus ASG	P. notoginseng ASG	P. stipuleanatus ASG	D. carota ASG
A3	1	4235	3493	2933	2112	2455	911
A3	2	691	541	414	333	429	76
A3	3	185	206	114	113	145	12
A3	4	51	48	27	29	34	2
A3	5	24	18	7	7	16	1
A3	>5	9	18	10	10	23	1
A5	1	2731	2206	1674	1278	1513	454
A5	2	329	281	181	158	217	15
A5	3	87	98	48	53	64	4
A5	4	24	13	8	12	13	1
A5	5	8	4	7	2	3	0
A5	>5	10	6	4	4	10	0
ES	1	2206	1737	1492	1065	1169	207
ES	2	342	351	201	208	225	12
ES	3	78	74	28	56	52	3
ES	4	30	19	12	21	12	0
ES	5	5	4	4	2	10	1
ES	>5	6	2	1	2	7	0
IR	1	5187	3926	3538	2466	2719	2029
IR	2	1499	1242	984	799	895	463
IR	3	552	555	330	263	379	116
IR	4	360	328	205	179	184	66
IR	5	228	209	87	105	86	18
IR	>5	397	360	133	141	189	17

## Sheet: Table S7
Table. S7 Quantitative–qualitative composition of differentially spliced events (DSEs) of P. ginseng
Type	DAS	gain ASE	lost ASE	Total
A3	399	13	6	418
A5	297	9	4	310
IR	1290	24	15	1329
ES	299	3	5	307

## Sheet: Table S8
Table. S8 Quantitative–qualitative composition of differentially spliced events (DSEs) of P. japonicus
Type	DAS	gain ASE	lost ASE	Total
A3	417	6	11	434
A5	334	15	16	365
IR	1453	14	87	1554
ES	322	13	28	363

## Sheet: Table S9
Table. S9 Quantitative–qualitative composition of differentially spliced events (DSEs) of P. quinquefolius
Type	DAS	gain ASE	lost ASE	Total
A3	360	12	7	379
A5	237	8	4	249
IR	1091	20	42	1153
ES	221	14	3	238

## Sheet: Table S10
Table. S10 Quantitative–qualitative composition of differentially spliced events (DSEs) of P. notoginseng
Type	DAS	gain ASE	lost ASE	Total
A3	108	6	0	114
A5	89	7	0	96
IR	224	7	4	235
ES	92	15	1	108

[truncated: 5 more sheets: Table S11, Table. S12, Table. S13, Table S14, Table S15]
